# Supplementary material for: Embryonic environment and transgenerational effects in quail
Source: Genet Sel Evol. 2017 Jan 26;49:14. doi: 10.1186/s12711-017-0292-7 (PMC5270212; doi:10.1186/s12711-017-0292-7)
Supplement: Supplementary file 2 — Additional file 2. Statistical analyses of traits measured on G3 individuals. Table S1 shows means and statistical analyses for the traits measured on G3 individuals. Lambda parameter of BoxCox transformation is indicated in brackets. [file 12711_2017_292_MOESM2_ESM.xlsm]

## Sheet: Feuil1
Trait	Number	EPI- line	EPI+ line	Transformation	Fixed effects	Line effect (adjusted p-value*)
body weight at 3 wks (g)	513	103.54 (13.45) b	102.81 (9.35)	no	line*sex	0.042
adult body weight (abw, g)	332	189.82 (29.92)	186.64 (23.23)	no	line*sex	0.008
liver weight (g)	299	5.28 (1.65)	5.53 (1.51)	no	line+sex+abw	0.112
abdominal fat weight (g)	158a	1.51 (1.06)	1.67 (1.13)	BoxCox(0.5555556)	line+abw	0.009
age at first egg (days)	168a	80.67 (12.28)	88.96 (18.62)	BoxCox (-3.8889)	line	0.0007
egg number	168a	72.09 (17.46)	62.95 (19.11)	BoxCox (1.969697)	line	0.003
wingspan (cm)	303	31.60 (2.89)	31.15 (2.83)	BoxCox(-0.5555556)	line+sex+abw	0.026
beak temperature (°C)	291	31.19 (2.22)	31.65 (2.20)	no	line+sex+abw+line:sex+sex:abw	0.0007
eye temperature (°C)	283	35.26 (0.76)	35.44 (0.82)	no	line*sex	0.003
leg temperature (°C)	160a	33.79 (3.30)	34.09 (3.48)	no	line	0.716
distance (cm)	101	1019.88 (557.78)	771.35 (495.53)	BoxCox(0.1515152)	line	0.012
center1 (times)	101	4.71 (3.90)	3.30 (2.51)	BoxCox(-0.3535354)	line	0.026
dist.tread (arbitrary unit)	96	893.22 (423.42)	865.77 (448.28)	no	line	0.716
TI duration (s)	93	84.08 (54.16)	94.55 (56.11)	BoxCox(0.4545455)	line	0.43
G0 methylation level (%)	16	64.64 (2.03)	65.10 (2.74)	no (t-test)	/	0.7067
G3 methylation level (%)	46	65.61 (1.86)	66.55 (2.28)	no (t-test)	/	0.1366
*: p-values from the linear mixed model analysis were adjusted with the Benjamini-Hochberg correction
a: traits measured in females only
b: mean (standard deviation)
Additional File 2 (xls): Statistical analyses of traits measured on G3 individuals.
Lambda parameter of BoxCox transformation is indicated in brackets.
